# Supplementary material for: Evaluating the granularity and statistical structure of lesions and behaviour in post-stroke aphasia
Source: Brain Commun. 2020 May 19;2(2):fcaa062. doi: 10.1093/braincomms/fcaa062 (PMC7472896; doi:10.1093/braincomms/fcaa062)
Supplement: fcaa062_Supplementary_Data [file fcaa062_supplementary_data.zip]

Archive with 3 entries (3 files):
- SupplementaryTable1_patientsinfo.xlsx
- SupplementaryTable2-4.pdf
- SupplementaryFigs1-5.pdf
